# Supplementary material for: Icariin promotes the proliferation and osteogenic differentiation of bone-derived mesenchymal stem cells in patients with osteoporosis and T2DM by upregulating GLI-1
Source: J Orthop Surg Res. 2023 Jul 15;18:500. doi: 10.1186/s13018-023-03998-w (PMC10349431; doi:10.1186/s13018-023-03998-w)
Supplement: Supplementary file 1 — Additional file 1. Table S1 The expression of 173DEGs in BMSCs treated with ICA. [file 13018_2023_3998_MOESM1_ESM.xlsx]

## Sheet: Sheet1
gene id	gene name	log2FC	Pvalue	updown
ENSG00000165029	ABCA1	-1.09583	0.0255006	DOWN
ENSG00000179869	ABCA13	-1.90848	0.015272	DOWN
ENSG00000136379	ABHD17C	-0.954746	0.0488988	DOWN
ENSG00000284292	AC004922.1	-1.31054	0.0171684	DOWN
ENSG00000267059	AC005943.1	#NAME?	2.48993e-05	DOWN
ENSG00000258674	AC011448.1	-3.20564	0.00197276	DOWN
ENSG00000260772	AC012321.1	6.10169	0.000287191	UP
ENSG00000273046	AC012531.2	#NAME?	6.2857e-07	DOWN
ENSG00000264772	AC016876.2	-1.31634	0.012202	DOWN
ENSG00000267904	AC024075.1	-1.96124	0.0464944	DOWN
ENSG00000260914	AC026464.4	2.67948	0.0392239	UP
ENSG00000259546	AC027808.1	-2.18522	0.0285861	DOWN
ENSG00000254741	AC067930.1	#NAME?	0.000363134	DOWN
ENSG00000249240	AC069368.1	-3.77587	0.00208307	DOWN
ENSG00000236654	AC079780.1	2.08844	0.0458207	UP
ENSG00000267397	AC090229.1	-2.16998	0.0472975	DOWN
ENSG00000288620	AC092032.2	-2.32911	0.0424699	DOWN
ENSG00000280254	AC233723.2	-1.86996	0.0196298	DOWN
ENSG00000144476	ACKR3	-1.1623	0.008321	DOWN
ENSG00000068366	ACSL4	-0.953996	0.0428362	DOWN
ENSG00000174574	AKIRIN1	-0.969922	0.0281891	DOWN
ENSG00000226396	AL031727.1	1.42635	0.0432405	UP
ENSG00000254692	AL136295.1	#NAME?	0.000943187	DOWN
ENSG00000286966	AL137800.1	Inf	0.00671064	UP
ENSG00000249962	AL157400.5	3.09389	0.0130961	UP
ENSG00000277577	AL353804.6	3.04151	0.0297336	UP
ENSG00000285779	AL358472.7	Inf	0.000574879	UP
ENSG00000284341	AL807752.7	Inf	0.00146059	UP
ENSG00000253710	ALG11	-1.29454	0.0373741	DOWN
ENSG00000206913	AP000577.1	-3.42185	0.0475148	DOWN
ENSG00000279117	AP001972.5	3.62371	0.00688811	UP
ENSG00000283959	AP002851.1	1.98075	0.0455062	UP
ENSG00000265257	AP005263.1	7.18041	0.00384218	UP
ENSG00000053770	AP5M1	-0.917747	0.0414557	DOWN
ENSG00000128272	ATF4	0.893468	0.0478447	UP
ENSG00000114439	BBX	-1.05574	0.0304281	DOWN
ENSG00000129473	BCL2L2	-1.90504	0.00135121	DOWN
ENSG00000176697	BDNF	-1.10576	0.0179998	DOWN
ENSG00000259040	BLOC1S5-TXNDC5	Inf	5.01721e-05	UP
ENSG00000153162	BMP6	-2.0898	0.0117631	DOWN
ENSG00000183682	BMP8A	-1.47355	0.0468607	DOWN
ENSG00000116985	BMP8B	-2.39277	0.00185155	DOWN
ENSG00000168014	C2CD3	-1.05234	0.0471389	DOWN
ENSG00000205502	C2CD4B	-2.4817	0.00189562	DOWN
ENSG00000134508	CABLES1	-0.855492	0.04327	DOWN
ENSG00000241399	CD302	-1.03739	0.0377773	DOWN
ENSG00000117399	CDC20	1.52748	0.0463386	UP
ENSG00000146670	CDCA5	1.33381	0.0475945	UP
ENSG00000103888	CEMIP	-1.41804	0.0352337	DOWN
ENSG00000243649	CFB	2.80787	0.0213695	UP
ENSG00000131165	CHMP1A	1.05715	0.0257305	UP
ENSG00000255112	CHMP1B	-1.19465	0.0119011	DOWN
ENSG00000163347	CLDN1	1.29209	0.0169261	UP
ENSG00000183723	CMTM4	-1.31936	0.0362178	DOWN
ENSG00000171502	COL24A1	-1.48811	0.0228199	DOWN
ENSG00000049089	COL9A2	2.39331	0.0187153	UP
ENSG00000111652	COPS7A	0.97538	0.0305203	UP
ENSG00000145244	CORIN	-1.99067	0.0298078	DOWN
ENSG00000260318	COX6CP1	-3.01956	0.0232412	DOWN
ENSG00000108342	CSF3	-2.97245	0.0019942	DOWN
ENSG00000182224	CYB5D1	2.12307	0.00243996	UP
ENSG00000126787	DLGAP5	1.61779	0.0266143	UP
ENSG00000136160	EDNRB	-2.33978	0.00161106	DOWN
ENSG00000090776	EFNB1	1.41865	0.0263263	UP
ENSG00000120738	EGR1	-1.39036	0.0108786	DOWN
ENSG00000161671	EMC10	0.897791	0.0454739	UP
ENSG00000197594	ENPP1	-1.15779	0.0258123	DOWN
ENSG00000119888	EPCAM	4.55456	0.0107952	UP
ENSG00000006468	ETV1	-1.16451	0.00723561	DOWN
ENSG00000065809	FAM107B	-1.03978	0.0400033	DOWN
ENSG00000086570	FAT2	2.40901	0.0160352	UP
ENSG00000138829	FBN2	-1.07308	0.0331847	DOWN
ENSG00000164694	FNDC1	-1.97687	0.0464075	DOWN
ENSG00000285382	FO393400.1	1.35598	0.0338105	UP
ENSG00000170345	FOS	-2.12452	0.018516	DOWN
ENSG00000139354	GAS2L3	-1.13901	0.0480576	DOWN
ENSG00000137878	GCOM1	-1.66852	0.0043983	DOWN
ENSG00000198814	GK	-1.29391	0.0261466	DOWN
ENSG00000178146	GK4P	-1.53885	0.0237431	DOWN
ENSG00000111087	GLI1	2.98144	0.0341513	UP
ENSG00000141404	GNAL	-2.04157	0.00700852	DOWN
ENSG00000169508	GPR183	-2.82497	0.00298149	DOWN
ENSG00000105509	HAS1	-2.0912	0.0373695	DOWN
ENSG00000198830	HMGN2	0.995189	0.036439	UP
ENSG00000125430	HS3ST3B1	-1.22226	0.0231891	DOWN
ENSG00000167244	IGF2	-2.46725	0.00245911	DOWN
ENSG00000095752	IL11	-2.99925	0.00626752	DOWN
ENSG00000110944	IL23A	-3.03043	0.00162133	DOWN
ENSG00000148841	ITPRIP	-1.09383	0.0140773	DOWN
ENSG00000170745	KCNS3	1.37166	0.0320484	UP
ENSG00000112984	KIF20A	1.52657	0.0279214	UP
ENSG00000186847	KRT14	5.07048	6.42415e-05	UP
ENSG00000111057	KRT18	3.20881	0.00132508	UP
ENSG00000171345	KRT19	4.53518	0.000370335	UP
ENSG00000186081	KRT5	Inf	0.000180336	UP
ENSG00000170421	KRT8	3.28194	0.00572779	UP
ENSG00000101680	LAMA1	-1.17853	0.020592	DOWN
ENSG00000233237	LINC00472	-1.05301	0.0194813	DOWN
ENSG00000238042	LINC02257	2.59782	0.0257485	UP
ENSG00000147676	MAL2	4.4306	0.0084509	UP
ENSG00000112062	MAPK14	1.13735	0.0110845	UP
ENSG00000102802	MEDAG	-1.21913	0.0124935	DOWN
ENSG00000185432	METTL7A	1.44929	0.0163505	UP
ENSG00000152127	MGAT5	-1.18061	0.029295	DOWN
ENSG00000167842	MIS12	-1.25994	0.0319757	DOWN
ENSG00000148773	MKI67	1.56201	0.0240065	UP
ENSG00000166670	MMP10	-3.08466	0.00857331	DOWN
ENSG00000174099	MSRB3	-1.42821	0.00715112	DOWN
ENSG00000212907	MT-ND4L	-1.06156	0.0212978	DOWN
ENSG00000198868	MTND4LP30	-2.60607	0.0121459	DOWN
ENSG00000101057	MYBL2	1.48113	0.0393546	UP
ENSG00000188211	NCR3LG1	-0.931555	0.045404	DOWN
ENSG00000064300	NGFR	2.75238	0.0219189	UP
ENSG00000123358	NR4A1	-1.56543	0.00436379	DOWN
ENSG00000153234	NR4A2	-1.98437	0.00123527	DOWN
ENSG00000119508	NR4A3	-2.51174	5.84754e-05	DOWN
ENSG00000134986	NREP	1.6124	0.0121013	UP
ENSG00000198585	NUDT16	-1.36698	0.016934	DOWN
ENSG00000168101	NUDT16L1	1.77697	0.000819072	UP
ENSG00000253159	PCDHGA12	-1.00719	0.045195	DOWN
ENSG00000262576	PCDHGA4	2.84315	0.00303708	UP
ENSG00000253731	PCDHGA6	-3.71746	0.000166618	DOWN
ENSG00000253537	PCDHGA7	-2.02634	0.0130467	DOWN
ENSG00000262209	PCDHGB3	-1.86234	0.0112114	DOWN
ENSG00000242419	PCDHGC4	6.63875	1.37888e-07	UP
ENSG00000175426	PCSK1	-2.82003	3.08459e-07	DOWN
ENSG00000113448	PDE4D	-2.56842	6.77177e-05	DOWN
ENSG00000170962	PDGFD	-1.95065	0.0220703	DOWN
ENSG00000162493	PDPN	-1.21133	0.00556296	DOWN
ENSG00000154217	PITPNC1	-1.50242	0.0089623	DOWN
ENSG00000166851	PLK1	1.35861	0.0339901	UP
ENSG00000102934	PLLP	1.62749	0.0128183	UP
ENSG00000221866	PLXNA4	-2.73368	0.00223577	DOWN
ENSG00000136040	PLXNC1	-1.56642	0.0468145	DOWN
ENSG00000109819	PPARGC1A	-1.85061	0.00791136	DOWN
ENSG00000057657	PRDM1	-3.00893	0.00443304	DOWN
ENSG00000068489	PRR11	1.20426	0.0424725	UP
ENSG00000087494	PTHLH	-1.20818	0.0418311	DOWN
ENSG00000060656	PTPRU	-0.941625	0.0483469	DOWN
ENSG00000164188	RANBP3L	-1.28052	0.0135373	DOWN
ENSG00000173166	RAPH1	-1.52599	0.00421735	DOWN
ENSG00000075391	RASAL2	-0.918389	0.0406715	DOWN
ENSG00000134533	RERG	-1.31148	0.0122049	DOWN
ENSG00000116741	RGS2	-1.95085	0.0304267	DOWN
ENSG00000117152	RGS4	1.10569	0.049025	UP
ENSG00000069667	RORA	-1.47773	0.00253174	DOWN
ENSG00000184139	RPL7AP28	-2.40895	0.033611	DOWN
ENSG00000196754	S100A2	1.50023	0.0451385	UP
ENSG00000186193	SAPCD2	1.98631	0.0162563	UP
ENSG00000079332	SAR1A	-1.20484	0.0125282	DOWN
ENSG00000109929	SC5D	-1.06276	0.0381242	DOWN
ENSG00000175793	SFN	4.041	0.0227123	UP
ENSG00000118473	SGIP1	-1.08812	0.048738	DOWN
ENSG00000108932	SLC16A6	-2.45813	0.000134068	DOWN
ENSG00000232457	SLC16A6P1	-2.16967	0.00948149	DOWN
ENSG00000117479	SLC19A2	-1.39361	0.00539564	DOWN
ENSG00000198743	SLC5A3	-1.09217	0.0179041	DOWN
ENSG00000132639	SNAP25	-2.23934	0.0473566	DOWN
ENSG00000262655	SPON1	-2.66123	0.00290618	DOWN
ENSG00000203785	SPRR2E	4.87527	0.034352	UP
ENSG00000104435	STMN2	-1.63993	0.00520621	DOWN
ENSG00000254806	SYS1-DBNDD2	1.76276	0.0204507	UP
ENSG00000055070	SZRD1	-1.19154	0.0118352	DOWN
ENSG00000105825	TFPI2	-1.66742	0.00793206	DOWN
ENSG00000198959	TGM2	-1.86498	0.0235806	DOWN
ENSG00000221995	TIAF1	1.48604	0.0369711	UP
ENSG00000035862	TIMP2	1.27039	0.0292591	UP
ENSG00000167900	TK1	1.75345	0.00257292	UP
ENSG00000265972	TXNIP	3.65786	3.9015e-05	UP
ENSG00000175063	UBE2C	1.58188	0.0396321	UP
ENSG00000114251	WNT5A	-1.35505	0.0203148	DOWN
ENSG00000173875	ZNF791	-1.91333	0.00435094	DOWN
ENSG00000117174	ZNHIT6	-0.903366	0.04599	DOWN
